# Supplementary material for: Apical-basal distribution of different subtypes of spiral ganglion neurons in the cochlea and the changes during aging
Source: PLoS One. 2023 Oct 26;18(10):e0292676. doi: 10.1371/journal.pone.0292676 (PMC10602254; doi:10.1371/journal.pone.0292676)
Supplement: S1 Table — Each row represents a single mouse. All mice in three age groups are listed, including young, mid (middle aged) and old mice. (XLSX) [file pone.0292676.s001.xlsx]

## Sheet: Sheet1
S1: Hearing threshold of all mice assessed by auditory brainstem response (ABR), using click and tones of different frequencies. Each row represents a single mouse. All mice in three age groups are listed, including young, mid (middle aged) and old mice.
Young_click	Young_8kHz	Young_12kHz	Young_16kHz	Young_32kHz
25	40	20	20	40
30	40	20	30	50
35	50	40	30	50
30	50	30	30	50
25	30	20	20	40
25	30	30	30	40
30	40	30	30	40
Mid_click	Mid_8kHz	Mid_12kHz	Mid_16kHz	Mid_32kHz
40	50	40	40	50
35	50	50	40	50
35	50	30	40	60
30	40	30	40	60
35	50	40	40	50
Old_click	Old_8kHz	Old_12kHz	Old_16kHz	Old_32kHz
80	80	60	80	80
80	80	70	80	90
90	80	70	80	80
90	90	90	80	90
60	70	60	60	70
75	70	70	60	70
75	70	60	60	70
