# Supplementary material for: Apical-basal distribution of different subtypes of spiral ganglion neurons in the cochlea and the changes during aging
Source: PLoS One. 2023 Oct 26;18(10):e0292676. doi: 10.1371/journal.pone.0292676 (PMC10602254; doi:10.1371/journal.pone.0292676)
Supplement: S2 Table — Each subpopulation includes three age groups of mice at young (Y), middle aged (M), and old (O) ages. (XLSX) [file pone.0292676.s002.xlsx]

## Sheet: Sheet1
S2: Percentage of four subpopulations of type I SGNs as classified in the study from all mice. Each subpopulation includes three age groups of mice at young (Y), middle aged (M), and old (O) ages.
Percentage of CR+ SGN neurons
Y_Alex	Y_Mid	Y_Base	M_Apex	M_Mid	M_Base	O_Apex	O_Mid	O_Base
61.1111	47.6744	33.3333	90.3226	55.3846	34.7826	83.3333	79.7297	82.6087
60.4938	36.9863	29.3478	72.2222	56.25	50.5882	75.5102	70	71.6216
63.871	50	38	70.4348	52.6786	49.5146	73.4043	75	65.1163
69.1589	55.1724	40.7895	68.932	55.9633	58.3012	76.2376	67.1642	75.1381
78.5124	63.964	40.5405	69.0476	61.1111	53.4884	80.4598	63.6364	57.7181
67.6923	43.6364	30				74.1379	73.913	75
70.1299	56.044	35.8974				80	75.3425	61.2903
Percentage of CB+ SGN neurons
Y_Alex	Y_Mid	Y_Base	M_Apex	M_Mid	M_Base	O_Apex	O_Mid	O_Base
36.1111	30.2326	10.4762	92.4731	56.9231	13.0435	61.1111	52.7027	68.1159
75.3086	38.3562	31.5217	72.2222	62.5	52.9412	71.4286	53.3333	68.9189
67.7419	41.8478	19	60	48.2143	44.6602	61.7021	64.4737	62.0155
81.3084	50.5747	26.9737	43.6893	38.5321	37.0656	70.297	52.2388	58.5635
69.4215	34.2342	16.8919	66.6667	54.1667	34.8837	83.908	58.4416	32.2148
73.0769	23.6364	26.6667				82.7586	58.6957	48.6111
70.1299	46.1538	25.641				66.6667	72.6027	43.5484
Percentage of CR+CB+ SGN neurons
Y_Alex	Y_Mid	Y_Base	M_Apex	M_Mid	M_Base	O_Apex	O_Mid	O_Base
33.3333	18.6047	2.8571	86.0215	43.0769	8.6957	61.1111	50	65.2174
53.0864	12.3288	9.7826	59.2593	43.75	25.8824	63.2653	53.3333	60.8108
54.1935	23.3696	5	52.1739	31.25	23.301	57.4468	57.8947	50.3876
62.6168	32.1839	13.1579	35.9223	29.3578	28.1853	58.4158	46.2687	46.9613
64.4628	24.3243	4.7297	51.1905	43.0556	16.2791	77.0115	48.0519	21.4765
57.6923	10	3.3333				63.7931	58.6957	38.8889
55.8442	32.967	16.6667				61.1111	63.0137	29.0323
Percentage of CR-CB- SGN neurons
Y_Alex	Y_Mid	Y_Base	M_Apex	M_Mid	M_Base	O_Apex	O_Mid	O_Base
36.1111	40.6977	59.0476	3.2258	30.7692	60.8696	16.6667	17.5676	14.4928
17.284	36.9863	48.913	14.8148	25	22.3529	16.3265	30	20.2703
22.5806	31.5217	48	21.7391	30.3571	29.1262	22.3404	18.4211	23.2558
12.1495	26.4368	45.3947	23.301	34.8624	32.8185	11.8812	26.8657	13.2597
16.5289	26.1261	47.2973	15.4762	27.7778	27.907	12.6437	25.974	31.5436
16.9231	42.7273	46.6667				6.8966	26.087	15.2778
15.5844	30.7692	55.1282				14.4444	15.0685	24.1935
