# Supplementary material for: Apical-basal distribution of different subtypes of spiral ganglion neurons in the cochlea and the changes during aging
Source: PLoS One. 2023 Oct 26;18(10):e0292676. doi: 10.1371/journal.pone.0292676 (PMC10602254; doi:10.1371/journal.pone.0292676)
Supplement: S3 Table — Three age groups of mice are including: young (Y), middle aged (M), and old (O) mice. (XLSX) [file pone.0292676.s003.xlsx]

## Sheet: Sheet1
S3: SGN cell density from three cochlea regions. Three age groups of mice are including: young (Y), middle aged (M), and old (O) mice.
SGN cell density (cell/1000 um2)
Y_Alex	Y_Mid	Y_Base	M_Apex	M_Mid	M_Base	O_Apex	O_Mid	O_Base
3.087	4.415	6.168	3.55	3.948	4.472	3.133	3.452	4.109
4.294	4.079	4.106	4.852	4.708	4.674	2.118	3.157	3.485
4.025	4.767	4.942	3.987	5.024	4.87	2.782	4.395	2.824
3.865	5.552	4.977	3.512	3.769	4.378	2.837	4.444	3.633
4.855	5.108	6.269	2.222	2.623	2.845	2.86	4.155	4.467
4.239	4.602	4.328				2.665	3.035	3.35
4.219	6.044	5.888				3.324	4.628	3.144
